# Supplementary material for: Three-Dimensional Modeling with Osteoblast-like Cells under External Magnetic Field Conditions Using Magnetic Nano-Ferrite Particles for the Development of Cell-Derived Artificial Bone
Source: Nanomaterials (Basel). 2024 Jan 23;14(3):251. doi: 10.3390/nano14030251 (PMC10857141; doi:10.3390/nano14030251)
Supplement: Supplementary file 1 [file nanomaterials-14-00251-s001.zip]

Archive with 2 entries (2 files):
- Movie S1 Observation of three-dimensional cell models after sequential arrangement of cryosection images.avi
- nanomaterials-2830092-Supplementary Information-done.pdf
